# Supplementary material for: Odorant-binding protein 84a-1 mediates detection of Guire No.82 mango volatiles in Bactrocera dorsalis: from structural analysis to behavioral validation
Source: Front Insect Sci. 2026 Jan 6;5:1712208. doi: 10.3389/finsc.2025.1712208 (PMC12815875; doi:10.3389/finsc.2025.1712208)
Supplement: Supplementary file 1 [file Table1.xlsx]

## Sheet: Sheet1
Table s1. Primer sequences used in qPCR
Gene Name	Primers sequence (5’-3’)	Segment Length, bp	NCBI accession number
α-Tubulin	F: GCCGTCGTAACTTGGATATTGA	199	LOC108973975
	R: TCAGCAGAGATTACAGGAGCAT
BdorOBP19a-1	F:TGCGAGATGTGTGCTTACCA	282	XM_019989183.1
	R:ATGCCGCTTCACAGTTGTCT
BdorOBP28a-2	F:GGTGCTGCTGACTCTGACAT	248	XP_011198820.1
	R:GCCTCGCAATGATCATCTGG
BdorOBP69a	F:GGATATCAGGGCGACGG	151	AKI29014.1
	R:TATCGGCACAAAATCGGG
BdorOBP83a	F:GAAGACGAGGCGCTCAAGT	217	AKI29015.1
	R:GATCGGCCTTCTTCCAGCAT
BdorOBP84a-1	F:CGAGAATGTGTTGCGCCAAT	290	XP_011206667.2
	R:GCTTCTGTTCACAAATCGCA
BdorOBP84a-2	F:GGAGATGACCACACCGACTG	284	AKI29021.1
	R:CTTCATTCTGGCAGACGGGT
