# Supplementary material for: Odorant-binding protein 84a-1 mediates detection of Guire No.82 mango volatiles in Bactrocera dorsalis: from structural analysis to behavioral validation
Source: Front Insect Sci. 2026 Jan 6;5:1712208. doi: 10.3389/finsc.2025.1712208 (PMC12815875; doi:10.3389/finsc.2025.1712208)
Supplement: Supplementary file 2 [file Table2.xlsx]

## Sheet: Sheet1
Table S2.Binding energy distribution of BdorOBP84a-1 with ligands docked.
No.	Molecular Ligands	CAS No.	Binding Energy
			(kJ/mol)
1	caryophyllene	87-44-5	-7.5
2	ledene	21747-46-6	-7.4
3	γ-gurjunene	22567-17-5	-7.3
4	humulene	6753-98-6	-7.1
5	δ-cadinene	483-76-1	-7
6	2,4-di-tert-butylphenol	96-76-4	-6.4
7	2,7-dimethyl- 1,3,7-octatriene	36638-38-7	-6.3
8	dibutyl phthalate	84-74-2	-6.3
9	α-terpinene	99-86-5	-5.9
10	γ-terpinene	99-85-4	-5.9
11	terpinolene	586-62-9	-5.9
12	p-cymene	99-87-6	-5.9
13	1-ethyl-3-(1-methylethyl)benzene	4920-99-4	-5.9
14	3-carene	498-15-7	-5.7
15	1,3,8-p-menthatriene	18368-95-1	-5.7
16	terpinen-4-ol	562-74-3	-5.7
17	ethyl- 9-hexadecenoate	54546-22-4	-5.7
18	d-limonene	5989-27-5	-5.6
19	2,6-dimethyl-2,4,6-octatriene	7216-56-0	-5.6
20	9-hexadecenoic acid methyl ester	1120-25-8	-5.6
21	3-methyl-2-(2-methyl-2-butenyl)-fumn	15186-51-3	-5.5
22	β-pinene	127-91-3	-5.4
23	cosmene	460-01-5	-5.4
24	α-pinene	80-56-8	-5.3
25	camphene	79-92-5	-5.3
26	1,3,5,8-undecatetraene	50277-31-1	-5.3
27	β-cyclocitral	432-25-7	-5.3
28	β-myrcene	123-35-3	-5.2
29	trans-β-ocimene	3779-61-1	-5.2
30	β-ocimene	13877-91-3	-5.2
31	γ-decalactone	706-14-9	-5.2
32	2-butenoic acid-3-hexenyl ester	65405-80-3	-4.7
33	δ-octalactone	698-76-0	-4.7
34	5-butyldihydro-2(3h)-furanone	104-50-7	-4.7
35	2-norcarene	2566-57-6	-4.6
36	undecane	1120-21-4	-4.6
37	3,6-nonadienal	21944-83-2	-4.6
38	ethyl decanoate	110-38-3	-4.6
39	3-decyne	2384-85-2	-4.5
40	benzaldehyde	100-52-7	-4.5
41	2,6-nonadienal	557-48-2	-4.5
42	butanoic acid-3-hexenyl ester	53398-84-8	-4.5
43	6-methyl--5-hepten-2-one	110-93-0	-4.4
44	4-methoxy-2,5-dimethyl--3(2h)-fumnone	4077-47-8	-4.4
45	1,3,5-heptatriene	17679-93-5	-4.3
46	2-nonenal	18829-56-6	-4.3
47	2-undecenal	2463-77-6	-4.3
48	2-ethyl-1-hexanol	104-76-7	-4.2
49	decanal	112-31-2	-4.2
50	butyl butyrate	109-21-7	-4.2
51	γ-hexalactone	695-06-7	-4.2
52	nonanal	124-19-6	-4.1
53	1-octanol	111-87-5	-3.9
54	2-heptenal	57266-86-1	-3.9
55	heptanal	111-71-7	-3.7
56	2-cyclopenten-1-one	930-30-3	-3.7
57	3-hexen-1-ol	928-97-2	-3.6
58	1-hexanol	111-27-3	-3.6
59	2-penten-1-ol	1576-95-0	-3.5
60	2-hexenal	6728-26-3	-3.5
61	2-pentenal	1576-87-0	-3.3
62	1-penten-3-one	1629-58-9	-3.2
